# Supplementary material for: Species Diversity and Phylogenetic Relationships of Olive Lace Bugs (Hemiptera: Tingidae) Found in South Africa
Source: Insects. 2021 Sep 15;12(9):830. doi: 10.3390/insects12090830 (PMC8466438; doi:10.3390/insects12090830)
Supplement: Supplementary file 1 [file insects-12-00830-s001.zip]

Archive with 1 entries (1 files):
- insects-1355462-supplementary.pdf
